# Supplementary material for: Relationships between work ethic and motivation to work from the point of view of the self-determination theory
Source: PLoS One. 2021 Jul 1;16(7):e0253145. doi: 10.1371/journal.pone.0253145 (PMC8248600; doi:10.1371/journal.pone.0253145)
Supplement: S1 File — (XLSX) [file pone.0253145.s004.xlsx]

## Sheet: Data
sex	age	education	weims1 iden	weims2 ER	weims3 AMO	weims4 IM	weims5 integ	weims6 intro	weims7 iden	weims8 IM	weims9 ER	weims10 integ	weims11 intro	weims12 AMO	weims13 intro	weims14 iden	weims15 IM	weims16 ER	weims17 AMO	weims18 integ	weims19 IM	weims20 integ	weims21 iden	weims22 intro	weims23 ER	weims24 AMO	AMO	ER	INTRO	IDEN	INTEG	IM	Work Self‑Determination Index (WSDI)	WE1CW	WE2L	WE3WT	WE4CW	WE5DG	WE6WT	WE7DG	WE8HW	WE9WT	WE10HW	WE11SR	WE12DG	WE13L	WE14SR	WE15CW	WE16WT
2	29	3	6	7	5	7	7	6	6	6	6	7	7	4	3	5	5	7	4	6	5	4	5	6	7	5	18	27	22	22	24	23	9	4	2	5	4	4	5	3	4	4	3	4	4	1	4	4	4
1	43	3	5	5	5	6	4	3	3	3	7	5	4	2	4	7	4	4	3	5	5	5	4	7	6	3	13	22	18	19	19	18	10	4	4	4	3	3	2	4	4	4	4	4	4	4	4	3	4
2	43	3	5	7	4	4	3	3	3	3	7	5	3	1	1	6	4	5	2	4	3	3	4	4	4	4	11	23	11	18	15	14	0	4	3	4	2	3	2	3	4	3	2	3	4	3	4	3	4
2	26	4	5	6	2	6	6	2	3	5	3	2	2	2	3	5	4	4	2	6	4	5	3	5	2	1	7	15	12	16	19	19	48	4	4	5	5	5	3	3	4	4	3	4	3	2	3	5	4
2	49	2	6	6	4	5	4	3	3	4	7	4	5	4	4	5	6	6	2	5	4	4	4	6	6	3	13	25	18	18	17	19	2	4	1	5	4	3	3	4	5	3	5	5	4	1	5	5	4
2	23	2	6	6	5	6	3	4	2	4	7	5	6	4	5	6	6	5	4	2	3	4	3	6	5	4	17	23	21	17	14	19	-16	4	1	4	4	4	4	5	5	4	5	5	4	1	5	4	4
1	25	3	5	5	6	6	6	6	5	6	7	7	6	4	6	6	7	6	2	6	5	6	5	7	6	2	14	24	25	21	25	24	28	5	1	5	4	4	5	4	5	4	5	4	4	2	5	5	4
1	22	4	6	4	1	5	4	4	6	6	4	6	5	1	4	6	6	5	1	5	4	6	4	6	4	1	4	17	19	22	21	21	62	5	4	5	5	4	5	4	3	1	3	4	4	4	1	5	5
1	44	3	1	1	2	5	4	1	1	1	6	6	6	4	1	1	5	2	6	4	2	2	1	7	1	4	16	10	15	4	16	13	-8	3	2	5	3	1	1	1	3	2	2	5	1	4	5	5	2
2	49	4	1	4	1	7	6	4	4	7	7	7	7	1	4	4	6	4	1	6	7	6	4	6	6	2	5	21	21	13	25	27	66	4	3	5	5	4	4	2	4	4	3	5	3	4	5	5	4
1	21	3	2	4	1	7	6	6	1	6	5	2	6	1	6	1	7	3	1	4	6	1	2	6	3	1	4	15	24	6	13	26	44	4	2	5	4	4	2	4	5	4	4	5	4	2	5	4	2
1	40	4	6	6	2	6	1	5	6	6	7	4	5	3	4	6	5	7	2	3	5	3	6	6	6	2	9	26	20	24	11	22	13	2	3	3	4	4	2	4	2	2	4	5	4	3	4	4	4
1	40	4	4	4	5	7	4	4	4	6	4	4	6	4	4	4	4	4	4	4	4	4	4	7	4	4	17	16	21	16	16	21	7	4	1	5	3	3	5	5	5	5	5	5	4	3	3	4	5
2	39	4	4	5	1	5	4	4	4	5	6	4	4	2	5	4	5	4	3	4	4	4	4	5	5	3	9	20	18	16	16	19	20	3	3	4	4	3	3	3	3	3	4	4	2	3	4	4	4
2	58	2	6	6	1	6	4	6	5	6	5	4	7	2	4	5	6	6	1	5	6	6	4	7	4	1	5	21	24	20	19	24	49	4	1	5	5	5	5	5	5	5	5	4	3	4	5	5	5
1	56	2	4	7	4	5	4	6	5	5	5	4	6	2	4	4	5	5	1	3	4	5	5	7	4	2	9	21	23	18	16	19	15	4	2	5	5	5	4	5	5	4	5	5	3	4	4	4	4
1	33	2	7	7	5	7	7	5	5	7	7	7	7	1	7	7	7	7	1	7	7	5	6	7	7	1	8	28	26	25	26	28	55	5	4	5	5	5	5	5	5	4	3	5	5	3	5	5	5
2	38	2	1	7	7	4	4	1	4	1	7	5	5	3	6	6	2	7	3	1	1	1	1	5	4	1	14	25	17	12	11	8	-51	1	1	5	2	5	3	4	5	3	1	5	3	1	5	4	4
2	41	2	6	6	6	5	7	5	5	4	6	5	4	1	3	4	4	5	1	6	2	6	1	6	5	1	9	22	18	16	24	15	20	4	2	4	4	4	2	4	4	2	2	4	2	4	2	4	4
2	42	4	7	7	6	6	6	7	7	7	7	6	7	1	6	6	6	7	1	6	6	6	5	6	7	2	10	28	26	25	24	25	36	5	1	5	4	3	3	3	4	4	4	3	3	3	4	4	4
1	20	3	2	7	4	5	2	3	3	5	7	4	4	2	5	3	3	6	3	3	4	3	2	5	6	3	12	26	17	10	12	17	-20	3	2	4	2	4	3	3	3	3	2	4	4	2	4	2	2
1	39	4	4	7	6	6	6	3	3	6	6	5	5	1	2	3	3	6	2	6	2	2	2	6	4	2	11	23	16	12	19	17	6	2	1	4	4	4	4	4	4	4	4	4	2	3	3	4	4
1	20	3	1	4	1	2	2	2	1	1	7	1	2	4	2	1	2	6	1	1	1	1	1	6	4	1	7	21	12	4	5	6	-43	2	2	4	1	3	4	3	4	2	4	3	3	2	2	1	4
2	47	3	1	6	7	6	7	7	7	7	5	6	6	1	2	6	7	5	1	7	5	6	2	7	2	1	10	18	22	16	26	25	55	2	2	4	5	5	3	5	4	3	1	4	5	3	3	5	4
1	24	3	1	1	6	4	4	1	5	5	1	5	1	4	5	5	5	1	3	5	1	6	6	6	1	3	16	4	13	17	20	15	33	1	2	5	5	5	5	5	5	5	5	5	2	1	5	5	5
2	22	3	6	2	3	4	7	6	4	5	3	4	5	1	2	4	5	1	2	5	5	4	3	5	2	4	10	8	18	17	20	19	50	4	3	5	4	3	4	3	3	3	4	5	3	2	3	2	4
1	45	3	4	4	5	3	3	4	4	4	5	4	2	2	2	2	5	3	5	4	4	3	5	5	3	4	16	15	13	15	14	16	0	3	2	4	3	4	3	4	3	3	3	3	2	3	4	4	5
1	30	4	5	2	7	5	5	5	5	5	5	5	5	5	5	5	5	5	5	5	6	5	7	3	2	2	19	14	18	22	20	21	22	4	3	5	4	4	4	4	4	3	4	5	4	4	4	4	4
1	39	2	6	6	5	5	5	4	5	5	4	5	4	4	4	5	4	5	4	5	5	4	5	4	5	4	17	20	16	21	19	19	9	3	2	4	4	4	4	4	4	4	4	4	3	2	4	4	4
2	30	4	6	7	4	4	6	6	6	7	7	7	7	2	6	6	5	7	3	6	6	6	5	6	6	2	11	27	25	23	25	22	27	4	3	4	3	4	3	3	5	3	4	5	5	3	5	3	4
2	34	4	1	5	4	4	1	1	1	5	6	1	5	1	1	1	5	6	5	1	5	1	1	6	5	4	14	22	13	4	4	19	-30	1	2	4	1	3	2	4	4	2	1	5	4	2	4	1	2
2	23	3	6	6	5	5	4	5	5	5	4	4	4	1	5	5	5	5	2	5	5	5	5	5	6	1	9	21	19	21	18	20	29	4	4	5	5	4	4	4	5	5	5	5	5	4	4	5	5
1	51	2	1	1	3	4	5	5	3	3	1	3	6	6	4	1	5	2	4	5	3	1	1	5	1	3	16	5	20	6	14	15	1	5	2	4	4	5	2	4	3	5	2	4	2	4	5	5	4
2	57	4	5	4	6	5	6	5	5	7	5	7	6	1	5	6	6	5	1	6	6	7	6	6	5	2	10	19	22	22	26	24	56	4	3	5	5	4	4	4	4	5	3	3	3	3	4	5	4
2	26	4	1	7	7	7	4	4	3	5	7	5	5	4	6	6	6	7	6	6	5	5	5	6	6	2	19	27	21	15	20	23	-8	3	3	4	4	3	5	5	4	4	4	4	3	2	5	4	5
2	23	2	5	7	5	7	4	1	6	7	7	7	4	3	7	6	6	7	3	2	4	6	2	7	7	3	14	28	19	19	19	24	12	2	1	5	3	4	5	5	5	3	5	5	3	4	5	3	4
2	25	3	1	5	1	7	7	7	5	7	5	6	7	3	4	5	7	3	1	7	7	5	6	7	5	1	6	18	25	17	25	28	72	4	4	4	5	1	1	3	1	4	5	4	3	3	4	5	4
2	57	4	3	3	6	5	4	5	4	4	1	5	4	5	2	4	5	2	4	7	5	6	3	6	3	6	21	9	17	14	22	19	17	4	4	3	5	2	3	2	5	4	1	1	2	4	5	5	3
1	40	4	2	1	1	2	2	7	2	6	6	2	7	2	1	2	6	2	1	6	7	2	4	7	2	1	5	11	22	10	12	21	38	4	2	5	5	5	4	5	5	4	5	2	2	4	4	5	5
2	46	3	4	6	5	6	6	6	3	5	7	5	5	1	7	5	5	7	5	3	3	5	2	5	6	5	16	26	23	14	19	19	-14	1	3	4	4	3	2	4	4	5	3	2	3	3	4	3	4
2	42	3	5	5	2	6	5	6	6	6	6	6	6	4	6	5	6	4	2	6	6	5	4	6	5	2	10	20	24	20	22	24	42	4	2	4	4	4	4	4	4	4	5	4	4	2	4	4	4
2	21	3	4	5	4	5	4	5	5	6	7	3	4	1	5	4	5	4	2	3	3	3	2	4	5	3	10	21	18	15	13	19	8	4	4	4	1	1	4	1	4	3	2	4	1	5	4	1	4
1	36	2	6	6	6	6	5	6	5	6	6	5	6	4	4	4	6	6	4	5	4	4	4	5	6	4	18	24	21	19	19	22	0	1	4	4	4	3	4	4	5	4	5	5	4	4	4	4	4
1	43	3	3	3	6	6	3	3	3	6	5	3	5	1	5	3	3	6	3	5	5	4	3	6	5	1	11	19	19	12	15	20	12	4	2	4	4	4	4	5	4	3	4	4	2	4	4	4	4
1	33	4	5	3	3	7	5	5	6	5	3	5	5	2	3	4	5	4	1	4	5	5	3	6	3	2	8	13	19	18	19	22	53	4	2	4	3	3	2	2	4	4	4	5	3	4	4	3	4
1	25	4	6	6	4	5	6	7	7	5	6	6	7	2	4	6	6	5	3	5	5	6	6	6	5	4	13	22	24	25	23	21	27	4	3	4	3	4	3	4	4	3	3	5	4	2	5	3	3
1	45	3	2	6	6	4	4	3	3	3	5	4	6	3	2	4	4	6	5	3	3	3	5	6	6	3	17	23	17	14	14	14	-30	3	4	4	3	4	3	4	2	2	2	4	3	2	4	4	4
1	20	3	1	7	1	5	1	1	1	1	7	1	1	2	1	1	1	4	1	1	1	1	1	1	4	1	5	22	4	4	4	8	-27	1	2	5	5	5	2	5	5	4	3	4	5	4	4	4	3
1	25	3	4	2	5	6	4	6	6	6	4	5	6	4	6	5	6	4	2	5	6	6	4	6	4	1	12	14	24	19	20	24	43	4	2	4	5	5	2	5	4	4	3	5	5	3	5	3	4
1	42	3	5	6	2	3	3	6	5	4	6	5	6	2	3	5	5	6	2	4	2	5	4	6	6	2	8	24	21	19	17	14	2	4	2	5	2	3	5	3	3	5	4	5	3	3	5	2	4
1	20	3	5	6	2	6	4	5	6	5	6	5	6	2	6	6	6	5	2	4	6	6	5	6	6	2	8	23	23	22	19	23	36	3	2	4	4	2	2	3	3	4	4	4	3	4	4	4	2
2	19	3	6	5	7	6	7	5	4	7	2	5	6	1	5	5	7	2	1	7	6	6	6	7	2	1	10	11	23	21	25	26	74	4	3	5	5	4	2	4	1	5	1	5	5	4	3	5	5
1	31	4	1	6	2	5	2	6	5	4	6	1	5	3	4	2	3	6	1	6	2	2	1	6	6	1	7	24	21	9	11	14	-17	4	3	5	3	2	4	2	4	4	4	5	2	4	5	3	4
1	45	3	4	3	1	7	7	2	6	7	5	6	7	1	4	4	6	4	1	6	7	7	5	6	4	1	4	16	19	19	26	27	89	4	3	3	4	4	2	3	3	4	5	4	4	3	4	4	3
2	44	3	7	7	3	4	6	7	7	6	7	6	7	1	5	6	6	7	2	6	5	6	5	7	6	3	9	27	26	25	24	21	29	5	2	4	3	4	4	4	5	4	4	5	4	3	5	3	4
1	20	3	1	7	6	3	3	7	3	1	7	1	7	1	5	6	1	7	1	5	1	2	5	5	7	1	9	28	24	15	11	6	-52	5	5	5	5	5	5	5	1	5	5	4	4	5	4	5	5
1	71	4	6	4	7	7	7	7	7	7	7	7	7	2	5	5	7	5	2	6	7	6	7	7	5	1	12	21	26	25	26	28	57	5	4	5	1	2	5	2	5	4	5	5	2	5	5	2	4
1	29	4	6	1	5	5	5	5	5	5	5	5	5	2	2	5	5	3	2	5	5	5	3	5	3	3	12	12	17	19	20	20	42	4	3	4	4	3	2	3	4	3	4	5	3	3	5	4	3
1	20	3	6	7	1	3	2	5	5	3	6	4	4	2	4	4	4	4	3	6	4	4	3	6	5	4	10	22	19	18	16	14	-1	4	3	5	3	4	4	4	4	5	3	3	4	4	4	4	5
2	25	3	6	5	5	5	5	7	6	5	6	6	7	3	6	5	7	6	3	5	6	6	4	6	5	4	15	22	26	21	22	23	19	4	3	5	4	5	5	5	4	5	5	5	5	4	5	4	5
1	23	4	2	6	2	5	3	2	1	4	6	1	2	2	4	2	4	5	1	1	5	1	2	5	5	2	7	22	13	7	6	18	-5	1	2	2	4	3	3	2	4	4	3	4	4	4	2	4	3
2	21	3	6	6	7	6	7	7	7	7	7	7	7	1	5	6	7	6	3	6	6	6	7	6	6	6	17	25	25	26	26	26	30	3	3	4	5	2	4	2	3	4	2	5	4	2	1	5	4
2	47	4	1	4	1	6	2	2	1	4	5	1	6	5	1	1	6	2	1	1	5	2	2	6	2	1	8	13	15	5	6	21	15	1	1	4	5	4	2	4	1	4	1	5	4	2	5	5	2
2	40	2	7	7	1	7	5	7	7	7	5	5	7	6	5	5	5	5	4	4	4	4	4	4	4	4	15	21	23	23	18	23	18	1	3	3	3	3	4	4	3	4	4	4	4	2	5	5	4
2	23	3	4	3	7	7	5	4	4	5	7	4	6	1	4	4	2	5	3	5	4	4	3	5	3	5	16	18	19	15	18	18	2	1	1	5	1	3	2	4	4	2	4	5	2	2	2	4	2
2	23	3	2	5	7	5	2	2	2	2	5	2	4	6	4	2	5	6	1	4	5	3	2	5	5	1	15	21	15	8	11	17	-21	1	2	4	5	5	5	2	4	3	5	3	2	1	2	2	5
1	25	4	3	3	2	6	6	2	3	6	6	6	2	1	1	2	2	6	1	5	5	5	4	6	6	1	5	21	11	12	22	19	45	4	4	3	5	4	4	4	4	3	3	4	4	5	4	4	4
1	36	2	2	6	6	4	4	4	3	3	5	4	4	3	2	4	4	6	5	3	3	3	5	6	6	3	17	23	16	14	14	14	-29	3	4	4	3	4	3	4	2	2	2	4	3	2	3	4	4
1	33	4	6	3	4	4	3	4	6	5	4	6	2	1	6	6	5	3	2	4	4	6	5	5	3	1	8	13	17	23	19	18	48	3	4	4	4	4	5	4	4	3	3	5	4	3	3	3	4
1	49	3	5	6	7	4	4	5	5	6	6	5	5	5	6	6	5	6	7	5	6	3	5	6	6	3	22	24	22	21	17	21	-18	4	3	2	4	3	3	4	5	4	4	3	3	1	1	5	4
1	49	4	2	5	3	2	6	3	3	5	5	5	5	2	2	3	6	5	2	6	6	6	4	6	5	3	10	20	16	12	23	19	29	5	3	4	4	4	4	4	4	4	4	2	3	4	2	4	4
1	47	3	4	5	6	7	4	7	5	7	7	3	7	2	5	4	7	7	1	7	7	4	5	7	4	1	10	23	26	18	18	28	36	1	1	2	5	4	2	5	2	4	4	2	4	2	2	3	4
2	33	2	3	5	3	4	1	2	1	2	6	2	3	1	4	3	4	5	2	4	3	2	2	4	5	5	11	21	13	9	9	13	-22	3	2	4	4	4	2	4	3	2	3	4	4	3	4	4	2
2	21	3	1	7	7	7	3	2	1	3	6	2	2	4	7	3	5	3	2	1	2	2	2	2	4	1	14	20	13	7	8	17	-21	1	4	3	3	3	4	1	3	4	2	3	2	2	3	4	5
2	25	2	1	5	2	1	2	2	3	3	4	2	1	3	3	4	2	3	3	1	2	2	2	3	4	3	11	16	9	10	7	8	-26	1	2	2	1	1	2	2	2	3	1	1	1	1	2	1	1
2	26	3	4	6	2	4	6	2	6	5	5	2	1	2	2	4	5	5	2	5	4	3	4	4	2	2	8	18	9	18	16	18	35	5	4	4	4	3	3	3	4	3	3	4	4	4	3	4	3
1	31	3	3	4	4	4	2	2	3	5	3	4	1	4	2	3	3	3	2	2	2	3	2	3	2	3	13	12	8	11	11	14	4	3	3	2	2	2	2	2	3	2	2	3	3	3	3	2	4
1	55	2	3	4	2	3	4	2	3	1	3	2	1	2	1	1	2	2	3	1	2	1	2	2	4	5	12	13	6	9	8	8	-19	3	3	2	2	1	1	2	3	2	2	3	2	3	3	3	2
1	31	2	5	4	4	4	4	4	4	4	4	4	4	4	4	5	4	3	4	4	4	4	4	4	4	4	16	15	16	18	16	16	4	1	3	3	3	3	3	3	3	3	3	3	3	3	3	3	3
1	48	3	2	1	4	5	5	6	4	4	1	3	5	1	4	4	5	1	2	5	4	5	4	5	5	4	11	8	20	14	18	18	35	1	2	1	4	4	4	3	4	4	2	4	4	2	1	1	4
2	49	3	4	6	5	5	6	4	4	5	6	5	6	2	3	6	6	6	2	6	6	6	5	6	6	3	12	24	19	19	23	22	28	1	2	2	3	4	4	4	4	4	3	4	4	2	2	4	4
1	44	2	1	3	2	1	1	2	2	2	6	4	3	5	2	2	1	6	1	2	1	1	1	3	6	5	13	21	10	6	8	5	-54	1	4	5	4	3	2	2	3	3	2	3	5	3	4	4	3
2	42	2	2	2	2	1	1	3	2	3	5	3	4	5	2	2	1	5	1	3	1	1	1	4	5	5	13	17	13	7	8	6	-45	1	4	4	4	2	1	2	3	3	1	3	4	2	4	4	3
2	29	4	5	4	2	5	4	5	6	6	6	5	1	4	5	6	6	6	3	6	5	6	4	6	6	2	11	22	17	21	21	22	35	1	2	5	5	4	2	4	4	4	4	3	5	2	3	5	4
1	37	4	7	7	2	7	7	4	7	7	7	7	6	1	5	7	7	6	1	7	7	7	6	7	7	2	6	27	22	27	28	28	73	1	1	4	5	5	3	5	4	4	5	5	5	1	3	4	5
1	20	3	1	7	5	6	1	5	1	5	7	1	5	5	5	2	6	5	3	1	5	2	2	5	6	4	17	25	20	6	5	22	-39	2	2	4	4	3	5	3	4	5	4	4	3	4	4	3	4
1	26	4	7	5	6	7	7	7	7	7	6	7	7	2	5	7	7	4	3	7	7	7	4	7	4	5	16	19	26	25	28	28	53	5	2	5	5	4	4	4	5	3	3	4	4	3	4	5	4
2	53	3	4	6	3	6	3	3	3	5	5	4	4	4	2	2	6	4	3	5	5	5	3	7	5	3	13	20	16	12	17	22	17	4	4	5	4	4	4	4	4	4	4	4	4	4	4	4	4
2	21	3	1	7	7	6	1	2	2	5	7	1	4	1	5	1	6	6	1	1	6	2	3	5	6	1	10	26	16	7	5	23	-12	2	1	2	1	4	1	3	2	2	1	4	2	2	3	1	3
1	45	3	6	5	5	6	6	6	6	3	6	7	5	4	3	5	4	6	1	7	6	6	4	7	4	1	11	21	21	21	26	19	34	4	4	4	1	4	3	3	5	3	4	2	2	3	2	5	3
2	44	3	6	6	6	5	6	3	6	7	7	6	5	1	4	6	7	6	4	6	6	6	6	7	7	6	17	26	19	24	24	25	25	3	3	4	4	4	4	4	4	5	4	4	3	4	4	4	4
1	21	3	1	7	2	5	5	1	2	4	7	1	3	5	3	1	5	6	5	1	2	1	1	4	6	4	16	26	11	5	8	16	-42	2	1	5	4	5	3	5	5	5	5	5	5	3	5	3	4
1	47	3	4	4	6	4	4	1	3	5	6	4	6	2	5	3	6	4	4	3	4	4	5	7	5	5	17	19	19	15	15	19	-6	1	1	5	5	2	5	2	5	4	3	5	4	2	5	5	5
1	56	3	4	6	7	7	5	7	5	6	7	7	6	2	4	5	6	3	1	6	6	4	5	7	4	3	13	20	24	19	22	25	35	4	3	4	4	3	3	4	4	4	4	3	2	4	4	4	4
1	44	4	4	3	6	6	7	6	5	6	6	7	6	2	4	6	6	4	1	5	4	6	3	6	4	3	12	17	22	18	25	22	42	4	4	4	4	4	2	4	4	3	4	3	1	4	3	4	2
2	32	4	4	5	3	5	4	5	5	5	5	5	5	1	3	3	5	5	3	4	5	4	3	6	5	3	10	20	19	15	17	20	20	3	2	5	4	4	4	4	4	4	4	4	4	3	3	4	4
1	45	3	6	5	7	7	7	7	7	7	6	7	7	2	6	7	7	5	1	7	7	5	6	7	6	2	12	22	27	26	26	28	55	4	1	3	4	4	4	4	4	4	4	4	4	4	4	4	4
1	51	3	4	3	1	3	5	1	2	5	3	4	3	1	1	2	3	3	1	5	4	4	1	5	3	1	4	12	10	9	18	15	44	3	2	4	2	4	2	4	4	2	2	4	2	3	4	2	4
2	55	3	5	5	7	6	4	6	4	5	6	5	6	1	4	5	6	5	5	4	5	4	4	5	4	1	14	20	21	18	17	22	15	2	2	4	4	1	3	1	4	1	3	4	2	2	5	4	1
1	29	4	2	1	4	7	3	2	1	1	6	4	1	2	1	1	1	1	1	3	6	2	1	3	4	1	8	12	7	5	12	15	19	3	1	5	5	4	3	5	2	3	2	5	2	1	5	5	4
2	27	4	2	5	2	3	1	1	1	2	6	1	2	2	2	1	1	6	1	1	1	1	1	1	4	1	6	21	6	5	4	7	-32	1	1	5	1	2	3	3	1	2	2	3	2	1	5	1	2
2	26	4	6	6	4	5	4	6	5	5	7	4	6	1	5	5	5	6	3	4	5	7	5	7	6	3	11	25	24	21	19	20	12	4	3	4	4	4	3	4	4	3	3	5	4	2	5	4	4
1	26	4	5	5	3	4	4	6	6	5	7	5	7	2	4	5	6	4	1	6	4	4	5	6	6	2	8	22	23	21	19	19	25	3	2	4	3	3	4	3	4	3	3	4	3	2	4	3	4
1	51	2	2	1	2	2	2	5	2	3	6	2	5	4	2	3	3	3	1	2	2	3	1	5	3	1	8	13	17	8	9	10	-11	4	3	5	5	4	4	4	3	4	4	4	4	2	4	5	4
1	55	3	3	5	2	2	4	5	2	2	7	3	6	2	2	2	4	5	2	3	3	3	3	6	6	3	9	23	19	10	13	11	-23	3	2	2	4	3	4	4	5	4	3	4	4	2	2	4	4
1	21	3	2	6	4	3	1	2	2	1	7	1	3	3	1	4	3	6	5	2	2	1	1	5	6	4	16	25	11	9	5	9	-63	1	4	4	3	4	3	2	4	5	3	3	4	2	2	3	4
1	20	3	5	3	1	6	7	7	7	7	2	5	7	1	2	6	7	1	1	7	7	7	7	7	1	2	5	7	23	25	26	27	106	3	2	3	3	5	4	1	3	3	3	2	5	2	5	5	3
1	21	3	3	5	2	5	5	6	2	6	7	3	5	1	5	3	6	6	1	2	6	2	1	7	5	1	5	23	23	9	12	23	18	1	2	3	4	4	4	3	2	5	4	5	5	1	2	5	4
2	23	3	7	7	3	6	7	5	6	7	5	7	6	1	6	6	7	6	2	6	7	7	5	6	6	2	8	24	23	24	27	27	64	3	2	3	3	5	3	2	3	4	2	3	4	3	2	2	5
1	20	3	3	6	2	6	4	3	2	5	6	3	4	2	3	2	5	6	2	3	5	4	2	6	5	2	8	23	16	9	14	21	14	3	4	3	4	3	4	3	4	3	3	4	4	2	2	4	4
1	21	3	6	7	2	6	1	1	1	1	7	1	2	3	3	1	2	6	2	1	1	1	1	5	3	3	10	23	11	9	4	10	-40	3	4	4	5	3	4	1	5	3	3	3	4	3	3	4	2
2	54	3	6	7	1	5	6	7	4	6	6	6	7	2	6	6	7	5	1	7	5	6	4	7	4	1	5	22	27	20	25	23	53	3	2	2	5	4	4	5	3	3	4	3	4	2	2	4	4
1	41	4	2	6	5	5	5	5	3	5	6	3	5	1	2	2	5	6	2	2	5	2	2	5	5	2	10	23	17	9	12	20	0	5	4	4	5	4	3	4	3	4	3	5	4	4	5	5	3
2	20	3	2	5	6	4	2	2	2	2	6	2	2	4	4	4	6	2	2	2	2	2	2	6	2	2	14	15	14	10	8	14	-18	4	1	4	4	5	3	4	4	2	5	5	4	4	5	5	3
1	49	3	5	5	3	6	6	6	5	5	7	6	5	3	4	5	5	6	3	6	5	6	5	6	7	3	12	25	21	20	24	21	24	3	3	1	1	2	1	4	1	4	3	2	4	4	3	4	1
1	20	3	1	3	3	2	1	4	1	4	3	1	5	5	5	1	4	2	2	1	4	1	2	5	2	1	11	10	19	5	4	14	-17	3	5	4	4	4	3	4	3	4	4	3	4	4	3	4	4
2	21	3	5	7	7	4	7	1	4	6	7	5	5	1	5	4	6	5	1	7	4	4	4	5	7	4	13	26	16	17	23	20	16	5	2	3	5	4	4	5	4	5	4	5	5	4	5	5	5
1	21	3	6	2	6	7	5	6	7	7	2	6	1	6	7	6	6	2	1	6	7	6	3	6	3	1	14	9	20	22	23	27	69	4	5	5	5	2	4	2	4	4	4	5	2	4	5	5	4
2	22	2	5	2	5	4	4	5	4	5	3	6	1	5	5	5	3	2	1	5	6	6	2	6	3	1	12	10	17	16	21	18	39	4	4	5	4	2	4	3	5	5	5	5	2	3	4	4	4
2	21	3	1	6	4	5	2	1	1	4	7	1	2	1	5	2	3	6	1	5	5	2	2	5	6	2	8	25	13	6	10	17	-10	3	3	5	2	3	2	5	3	5	4	5	1	3	4	3	5
1	23	3	1	2	1	7	6	6	2	7	1	7	7	1	1	7	7	3	1	7	7	7	2	7	2	1	4	8	21	12	27	28	101	5	2	3	5	1	3	1	2	3	3	3	1	2	3	5	3
1	30	4	2	3	2	5	5	5	4	4	5	4	5	1	1	3	4	5	2	4	3	4	3	5	5	3	8	18	16	12	17	16	18	3	2	4	1	4	4	4	4	4	2	4	4	4	4	4	4
2	34	2	2	1	2	2	3	2	2	5	2	5	1	2	1	2	5	2	3	1	1	1	1	5	5	5	12	10	9	7	10	13	1	1	1	5	4	1	5	5	2	5	1	4	1	1	5	5	5
1	48	4	4	6	7	7	1	2	1	4	7	7	7	2	1	7	7	7	1	7	6	4	2	7	7	1	11	27	17	14	19	24	20	4	2	5	3	2	4	2	5	4	5	5	1	4	5	3	4
1	44	4	6	4	5	7	7	7	5	6	5	6	6	5	6	5	5	3	2	6	6	7	5	6	3	3	15	15	25	21	26	24	45	5	3	4	4	3	3	4	5	2	4	5	4	5	5	5	3
2	26	4	1	5	4	5	3	1	1	4	6	1	1	1	2	4	5	3	2	1	5	1	1	5	1	1	8	15	9	7	6	19	13	5	3	4	5	5	2	5	5	4	4	4	5	4	3	5	5
2	25	4	2	1	4	7	6	3	1	6	1	6	1	1	6	6	7	1	4	6	6	4	1	6	1	2	11	4	16	10	22	26	75	4	4	4	4	3	4	3	1	4	3	4	2	2	4	5	4
1	24	3	3	5	1	6	4	4	5	6	7	6	4	1	5	5	6	6	1	5	6	6	5	6	6	1	4	24	19	18	21	24	53	5	4	4	5	2	4	2	4	4	2	3	2	3	2	5	4
1	45	3	5	6	1	7	7	5	7	6	7	7	7	1	7	7	6	6	1	7	6	6	5	7	5	1	4	24	26	24	27	25	67	5	2	5	5	4	4	4	5	5	5	5	4	5	5	4	5
1	51	3	1	1	2	7	7	7	7	7	2	7	7	2	5	7	7	2	1	7	7	7	4	7	2	2	7	7	26	19	28	28	98	4	2	5	5	2	3	4	5	4	5	5	4	4	5	5	4
2	46	3	6	7	1	7	7	7	7	7	7	7	6	1	6	6	7	6	1	6	7	7	5	7	6	1	4	26	26	24	27	28	72	5	3	3	3	4	2	4	4	3	3	4	4	3	4	3	2
1	26	4	6	6	5	5	7	5	3	5	6	5	4	2	3	4	5	5	1	6	6	5	2	4	6	1	9	23	16	15	23	21	35	1	2	5	3	4	4	2	4	4	2	3	5	2	4	5	4
1	21	3	7	6	5	7	7	7	7	7	6	7	7	2	5	7	7	6	4	7	7	7	6	5	6	6	17	24	24	27	28	28	44	1	1	5	5	5	5	4	5	5	4	4	5	2	4	5	5
2	58	4	2	2	3	3	3	3	3	3	5	3	3	5	3	3	3	3	5	3	3	3	3	5	3	5	18	13	14	11	12	12	-23	1	4	2	2	1	2	2	2	2	2	2	4	4	4	4	1
2	25	4	1	1	4	7	7	2	1	7	1	7	1	1	6	6	7	1	4	6	7	4	1	7	1	1	10	4	16	9	24	28	87	2	1	2	5	5	3	4	3	2	4	3	4	4	4	4	5
1	24	4	6	6	7	4	1	6	5	4	7	5	5	6	1	5	4	5	6	1	2	4	1	4	5	5	24	23	16	17	11	14	-53	2	1	5	1	4	4	4	1	4	3	4	3	2	4	1	4
2	24	3	1	3	1	4	1	1	1	1	5	1	1	6	1	1	1	4	1	1	1	1	1	4	4	1	9	16	7	4	4	7	-33	1	1	5	1	2	3	4	1	3	3	4	2	2	4	1	3
1	45	3	4	7	5	5	4	1	4	3	7	1	5	3	3	2	5	4	3	7	2	4	3	7	6	5	16	24	16	13	16	15	-22	2	2	4	4	1	4	1	4	4	3	4	1	4	5	3	4
2	40	3	3	5	5	4	6	7	4	6	7	3	5	1	6	6	6	5	4	2	3	5	1	6	5	5	15	22	24	14	16	19	-10	1	2	4	3	5	2	4	4	4	3	3	4	3	2	2	4
2	52	3	2	2	6	5	4	4	2	3	1	3	5	2	3	2	4	1	5	4	5	3	3	6	2	4	17	6	18	9	14	17	7	3	2	3	3	2	4	3	4	3	3	4	2	3	4	3	4
2	37	4	2	2	4	6	3	4	2	3	1	3	4	2	3	2	4	1	6	4	5	2	3	6	2	2	14	6	17	9	12	18	16	3	2	4	3	2	4	3	4	3	3	4	2	3	4	3	4
2	21	3	2	2	5	4	5	4	4	5	4	5	4	1	3	1	2	1	3	2	2	2	2	2	2	2	11	9	13	9	14	13	12	4	2	3	4	3	3	3	3	4	3	3	3	3	3	4	3
1	27	4	4	4	3	3	4	3	1	4	3	2	1	4	5	3	2	5	3	1	4	2	3	4	4	4	14	16	13	11	9	13	-19	1	4	4	1	4	3	4	4	2	3	1	5	3	2	4	5
2	20	3	3	3	4	2	4	4	2	2	4	2	4	4	3	4	5	5	3	3	3	3	4	5	6	4	15	18	16	13	12	12	-24	4	3	3	4	3	2	2	4	4	4	4	3	3	4	3	4
2	36	3	3	6	4	6	6	2	2	3	6	6	6	4	2	4	5	6	4	6	4	5	2	6	5	2	14	23	16	11	23	18	7	1	5	5	4	4	4	2	5	4	3	4	5	2	2	5	5
2	50	4	4	5	6	4	5	4	4	5	6	4	6	3	3	5	5	6	3	6	6	6	6	4	5	4	16	22	17	19	21	20	12	1	2	3	4	3	4	4	4	4	4	4	4	2	3	2	4
1	25	4	4	4	5	3	5	4	4	5	4	5	6	3	4	4	5	5	4	5	5	5	5	5	5	5	17	18	19	17	20	18	5	1	2	4	5	4	3	4	4	4	5	4	5	1	5	4	4
2	23	4	2	2	3	5	5	4	2	4	5	3	5	6	4	2	5	4	2	5	5	2	4	5	2	2	13	13	18	10	15	19	14	1	3	3	4	5	4	4	5	3	4	2	4	2	3	4	4
1	23	4	4	5	4	6	5	5	4	5	6	3	5	3	5	4	5	6	2	4	5	4	3	6	6	3	12	23	21	15	16	21	7	3	4	4	4	4	4	4	4	4	4	4	4	4	4	3	4
1	52	4	5	3	3	5	5	3	5	5	3	5	4	2	2	5	5	3	3	5	5	5	4	5	3	3	11	12	14	19	20	20	48	4	3	4	4	4	3	4	4	3	4	2	3	4	3	4	4
1	19	3	1	7	1	7	7	4	1	2	7	4	1	6	2	2	1	7	1	5	4	1	2	6	7	5	13	28	13	6	17	14	-26	3	1	3	3	4	4	3	4	4	4	5	3	1	5	3	4
1	21	3	1	6	4	2	1	1	1	1	6	2	1	4	2	1	4	5	2	2	1	1	2	5	7	4	14	24	9	5	6	8	-58	2	1	3	3	3	4	3	4	3	4	5	4	2	5	4	4
2	23	3	1	7	2	1	2	1	2	2	7	2	1	3	2	1	2	6	4	1	1	1	4	3	7	5	14	27	7	8	6	6	-65	1	1	3	3	3	1	3	4	2	4	5	4	3	4	4	2
1	21	3	1	6	5	2	1	1	1	2	7	1	1	2	1	1	3	4	1	1	1	1	1	4	6	2	10	23	7	4	4	8	-47	1	1	2	2	3	2	3	4	1	2	5	4	2	4	2	2
2	28	4	6	6	4	5	7	7	6	7	7	7	7	1	5	7	7	6	1	6	5	5	7	7	7	2	8	26	26	26	25	24	46	1	2	4	5	5	3	3	3	4	4	4	4	3	3	5	5
1	47	4	4	3	5	6	4	5	4	2	1	4	6	7	4	4	3	2	5	1	6	2	1	6	1	1	18	7	21	13	11	17	-3	1	4	5	5	5	3	4	2	2	5	5	4	4	2	4	5
1	55	4	6	3	2	5	4	5	5	5	5	4	5	1	3	4	5	4	3	4	4	4	3	7	5	3	9	17	20	18	16	19	26	1	1	5	5	4	2	4	2	3	3	3	4	1	2	5	5
2	23	3	3	5	3	4	1	1	1	2	6	2	4	1	4	3	4	5	2	4	3	2	2	4	5	5	11	21	13	9	9	13	-22	3	2	4	4	4	2	4	3	2	3	4	4	3	3	4	2
1	26	4	5	6	6	7	4	4	3	5	6	2	4	5	4	3	5	6	5	2	5	4	3	5	6	3	19	24	17	14	12	22	-18	4	3	5	4	4	2	4	5	5	4	5	2	4	5	4	2
2	50	4	6	6	4	5	4	2	3	3	6	5	3	4	3	6	4	6	3	3	3	3	6	6	6	4	15	24	14	21	15	15	-11	2	2	5	2	2	4	2	2	4	2	2	2	2	4	2	2
1	20	3	5	4	2	5	3	2	3	5	5	5	5	1	4	4	6	3	1	4	5	4	3	6	3	2	6	15	17	15	16	21	45	4	3	3	3	4	3	4	3	4	4	4	4	3	4	3	3
1	26	4	5	6	7	7	5	6	7	7	6	5	6	1	4	5	6	5	1	4	5	5	3	7	6	3	12	23	23	20	19	25	28	4	4	4	5	3	4	3	4	2	3	4	2	5	5	5	4
2	29	3	1	6	5	4	3	5	4	5	7	3	6	5	2	2	5	6	1	1	3	3	1	6	6	2	13	25	19	8	10	17	-29	4	1	4	5	4	5	2	2	4	2	2	2	2	4	4	5
2	22	3	3	5	6	5	2	2	1	2	6	2	4	6	4	2	3	3	1	2	2	2	2	5	3	2	15	17	15	8	8	12	-34	1	2	3	5	3	2	3	4	3	4	5	3	2	5	5	2
1	49	3	5	5	7	7	5	7	5	5	7	5	7	5	5	5	7	7	4	5	7	5	4	7	7	4	20	26	26	19	20	26	-1	1	1	4	5	5	5	5	5	5	5	5	5	4	5	5	5
1	38	4	4	4	2	7	5	2	5	6	4	5	2	1	1	4	5	4	4	5	5	5	4	5	4	1	8	16	10	17	20	23	60	5	2	3	5	4	4	3	3	3	3	5	3	2	4	5	3
2	46	3	4	3	4	5	5	3	3	3	5	3	4	5	4	3	3	3	5	4	3	3	2	2	3	4	18	14	13	12	15	14	-11	1	4	4	4	4	3	3	3	3	3	3	4	3	2	4	4
2	25	4	6	6	5	7	4	5	4	5	6	6	7	1	5	6	5	5	2	4	6	6	4	6	6	2	10	23	23	20	20	23	30	4	3	3	4	4	4	4	4	4	4	4	3	3	4	4	4
1	21	3	1	5	1	7	2	2	1	4	6	1	1	4	4	2	2	5	2	1	7	4	2	5	5	1	8	21	12	6	8	20	4	1	2	4	3	4	5	3	2	5	4	3	2	4	3	2	5
2	46	3	4	5	2	6	3	2	2	3	5	4	4	2	4	4	3	6	3	4	5	4	3	4	6	3	10	22	14	13	15	17	6	1	3	5	1	4	1	2	3	1	2	2	4	4	5	5	3
1	28	4	3	5	5	3	6	4	4	2	7	6	5	4	2	6	2	6	2	6	4	6	1	6	6	4	15	24	17	14	24	11	-15	1	3	4	1	4	3	3	4	1	3	1	5	3	2	4	5
1	58	3	6	6	5	6	3	7	3	7	7	6	7	1	7	6	6	6	5	7	7	6	6	7	7	6	17	26	28	21	22	26	12	3	1	4	4	5	4	4	4	4	4	4	4	2	2	4	4
1	43	3	1	1	1	3	1	1	1	1	7	4	1	3	1	1	1	4	1	4	1	1	1	5	4	1	6	16	8	4	10	6	-16	3	5	4	4	1	4	5	5	1	5	4	5	2	5	5	2
2	20	3	2	2	1	7	4	2	2	5	3	1	6	4	7	2	7	2	1	4	4	2	1	5	2	1	7	9	20	7	11	23	39	3	2	1	5	5	4	2	4	3	2	3	5	3	1	4	5
1	24	4	6	6	1	6	5	6	7	7	6	7	6	1	6	6	7	3	1	6	6	7	2	6	3	2	5	18	24	21	25	26	74	3	2	4	3	5	3	4	2	2	4	4	5	2	2	4	5
1	30	4	7	1	5	6	7	7	7	7	6	4	5	1	4	7	7	4	2	7	7	7	6	7	4	2	10	15	23	27	25	27	75	5	3	5	5	4	4	4	3	4	3	5	5	3	4	5	4
2	35	4	6	6	4	7	4	4	5	6	6	3	5	1	4	5	5	6	3	4	6	5	5	5	5	1	9	23	18	21	16	24	34	4	3	5	5	3	2	3	4	5	3	5	3	4	4	5	5
1	50	4	7	7	2	6	7	7	7	7	7	7	6	1	6	6	7	7	1	7	7	7	7	7	7	1	5	28	26	27	28	27	67	5	3	4	4	1	3	1	4	3	4	5	1	4	5	5	5
1	42	2	1	3	1	3	3	2	2	1	5	2	3	3	2	2	3	4	1	3	3	2	2	4	6	3	8	18	11	7	10	10	-14	3	2	4	2	2	4	3	2	3	2	5	3	2	4	2	3
2	50	3	5	7	7	3	6	4	4	4	7	7	6	5	4	4	4	7	4	7	6	4	4	4	5	4	20	26	18	17	24	17	-14	2	2	3	1	1	3	4	5	3	5	5	3	3	3	5	3
1	55	4	5	5	5	5	5	6	6	5	6	6	6	3	5	6	5	4	4	5	5	5	4	5	4	5	17	19	22	21	21	20	12	4	4	4	2	2	2	3	4	3	4	4	4	4	4	4	2
2	29	4	4	5	4	4	5	5	4	5	6	6	6	5	5	5	6	6	3	6	6	6	5	6	5	4	16	22	22	18	23	21	13	4	2	4	2	2	4	2	4	3	3	5	3	2	4	2	4
2	24	4	6	5	6	7	3	6	6	6	5	6	6	1	5	6	6	5	2	5	6	6	5	6	5	3	12	20	23	23	20	25	39	4	2	5	5	2	4	4	5	5	4	5	5	4	4	5	4
2	56	3	5	5	5	4	5	5	5	4	5	5	5	3	5	5	5	4	4	5	4	4	4	4	4	4	16	18	19	19	19	17	5	4	4	5	2	2	2	2	4	4	4	4	4	4	4	4	3
1	51	3	6	6	1	7	7	7	7	7	7	7	7	1	7	7	7	7	1	7	7	7	1	7	7	1	4	27	28	21	28	28	67	4	2	5	4	1	2	2	1	1	1	5	1	5	5	5	1
1	55	3	4	6	6	4	7	6	5	6	6	6	5	4	5	4	6	6	3	7	7	4	3	6	4	3	16	22	22	16	24	23	19	4	2	4	4	2	4	3	4	3	4	5	2	4	4	4	4
1	30	4	4	4	4	5	4	4	4	5	6	4	6	3	4	4	5	6	3	5	5	3	4	6	4	4	14	20	20	16	16	20	6	2	1	5	3	5	3	5	3	3	5	5	5	1	4	3	4
2	53	4	6	6	5	3	2	5	2	2	6	6	5	2	5	4	6	6	3	5	5	3	3	6	7	6	16	25	21	15	16	16	-24	4	1	4	4	3	5	3	4	4	3	5	3	3	5	4	5
2	44	4	5	5	5	5	5	5	5	5	5	6	6	2	4	5	4	5	5	5	5	5	4	5	5	4	16	20	20	19	21	19	10	4	4	4	2	2	2	4	4	4	4	4	4	4	4	3	2
2	21	3	1	6	1	5	3	5	1	7	7	1	5	5	5	1	6	6	1	4	5	1	1	7	6	1	8	25	22	4	9	23	-5	3	3	5	5	4	4	5	5	2	5	4	5	3	2	5	5
2	52	4	5	5	2	7	2	5	5	5	5	4	5	3	2	4	5	4	4	5	4	4	4	5	5	4	13	19	17	18	15	21	17	3	1	5	3	3	4	3	4	4	3	3	4	3	4	5	3
1	47	4	1	3	4	7	1	1	1	5	3	4	1	1	1	4	6	1	1	7	4	4	1	7	1	4	10	8	10	7	16	22	49	3	1	1	4	5	3	4	3	2	3	3	2	3	2	2	5
1	56	3	3	6	1	2	2	4	4	5	6	1	6	3	1	4	4	5	1	4	2	1	1	5	5	1	6	22	16	12	8	13	-11	3	1	4	4	3	5	3	3	5	3	3	3	2	4	4	4
1	48	3	3	3	4	4	4	5	4	3	5	6	5	5	5	4	5	5	3	6	3	2	2	6	3	3	15	16	21	13	18	15	-4	3	3	4	4	4	3	4	4	2	2	4	5	4	1	5	4
1	39	3	2	2	1	6	7	6	4	6	5	5	7	2	3	3	7	5	4	7	7	6	5	7	5	5	12	17	23	14	25	26	49	3	2	3	5	5	4	2	4	4	4	5	5	2	2	5	4
1	44	4	5	7	2	7	6	5	7	7	6	7	6	1	5	6	6	7	1	6	7	6	6	6	7	1	5	27	22	24	25	27	64	4	3	4	5	4	4	4	3	2	3	5	2	3	4	5	4
2	52	3	2	3	1	2	5	1	1	1	7	7	4	1	4	4	4	7	7	7	4	4	4	7	7	1	10	24	16	11	23	11	-4	3	4	3	3	5	5	1	5	1	3	4	5	3	3	5	5
2	45	3	4	2	4	4	4	4	4	2	2	4	4	4	4	4	2	2	4	4	4	4	4	4	2	4	16	8	16	16	16	12	4	2	2	4	5	4	3	4	3	3	2	4	2	2	3	5	3
2	20	3	3	2	6	4	1	1	1	1	3	1	2	1	7	4	4	4	1	4	4	3	6	5	4	1	9	13	15	14	9	13	3	3	5	5	3	1	1	5	3	3	3	2	5	2	3	5	1
1	51	4	4	6	2	6	4	4	5	5	6	4	5	2	4	5	5	6	2	5	4	4	5	7	5	2	8	23	20	19	17	20	23	3	3	4	4	3	4	3	2	4	3	5	3	3	4	3	4
1	26	4	5	2	5	7	7	6	6	6	6	6	7	4	4	5	7	3	3	6	5	6	5	6	2	4	16	13	23	21	25	25	49	4	3	4	5	2	4	3	2	3	3	4	2	4	4	4	4
1	24	4	5	5	3	6	7	6	5	6	7	5	5	1	5	5	7	7	3	5	5	5	6	5	5	5	12	24	21	21	22	24	32	4	1	4	4	3	4	3	3	3	3	4	2	1	4	5	4
1	20	3	1	7	5	5	3	5	4	6	7	4	6	1	4	5	6	5	2	4	7	5	2	6	4	5	13	23	21	12	16	24	10	3	2	2	4	4	4	4	4	4	3	4	2	2	5	4	3
1	46	4	3	2	1	6	5	4	4	6	4	6	6	3	4	5	5	5	3	5	5	5	5	6	5	4	11	16	20	17	21	22	40	1	2	2	4	5	4	4	4	4	3	4	5	4	2	5	5
1	43	3	1	6	2	1	1	1	1	1	7	1	4	2	3	1	1	7	1	1	1	2	2	5	2	1	6	22	13	5	5	4	-48	1	4	3	4	4	2	3	4	5	3	2	5	4	2	5	4
2	22	3	6	6	5	7	4	2	4	5	6	6	5	4	4	5	6	4	2	4	5	5	5	7	5	4	15	21	18	20	19	23	22	1	2	4	4	4	3	3	4	4	3	4	5	2	3	4	4
1	43	4	4	6	3	4	5	5	4	5	6	5	7	2	6	4	6	6	1	6	4	4	4	6	6	1	7	24	24	16	20	19	20	4	3	5	5	3	5	3	3	1	3	5	1	4	5	5	5
1	29	4	6	4	2	7	7	7	7	7	4	7	7	2	6	7	6	4	3	7	7	7	6	7	4	3	10	16	27	26	28	27	74	4	2	4	4	4	4	3	4	3	4	5	3	4	4	5	5
2	50	4	5	5	3	5	5	5	3	4	6	5	4	1	3	5	5	5	1	4	5	4	4	5	5	3	8	21	17	17	18	19	27	1	5	4	3	4	3	2	4	4	4	2	5	3	5	4	2
1	21	3	6	6	1	7	4	2	6	7	6	7	7	1	3	6	7	6	1	6	7	5	3	6	4	1	4	22	18	21	22	28	75	4	2	5	5	4	4	4	5	2	4	5	4	2	5	5	4
2	32	3	2	6	6	3	3	3	3	3	6	3	5	3	4	3	3	6	3	3	3	2	1	6	6	3	15	24	18	9	11	12	-44	2	1	5	2	3	2	3	4	4	3	5	2	2	4	2	4
2	48	4	4	6	2	2	2	2	4	3	7	5	3	1	3	3	3	6	2	4	2	5	4	4	6	2	7	25	12	15	16	10	-6	1	4	4	4	3	3	4	4	4	3	4	5	2	4	5	4
1	30	4	6	3	4	4	3	5	6	5	4	6	5	1	6	6	5	3	2	4	4	6	5	5	3	1	8	13	21	23	19	18	44	3	4	4	4	4	5	4	4	3	3	5	4	3	4	4	4
1	42	4	4	6	3	6	6	6	6	6	5	6	6	3	5	6	6	4	3	6	6	6	4	6	5	3	12	20	23	20	24	24	41	4	3	4	5	4	4	4	4	4	5	5	3	3	4	5	4
1	45	4	7	6	3	6	4	6	6	6	5	6	5	1	2	5	6	5	2	5	5	5	4	5	5	3	9	21	18	22	20	23	44	1	2	4	5	4	4	4	4	4	4	4	4	3	3	5	5
1	47	4	7	6	3	6	4	4	5	5	6	6	6	1	4	6	6	6	2	6	6	6	5	5	6	2	8	24	19	23	22	23	45	1	3	4	5	3	5	5	4	4	4	2	3	2	4	3	5
2	29	3	2	2	2	2	2	2	2	2	6	2	2	6	1	6	2	6	2	4	1	2	4	6	6	2	12	20	11	14	10	7	-32	2	1	5	5	5	5	5	2	1	3	5	3	4	2	4	5
1	44	2	4	6	4	6	5	5	4	4	6	3	4	4	3	3	4	6	3	3	4	4	4	4	6	2	13	24	16	15	15	18	-4	3	4	4	4	5	1	2	2	1	4	1	5	3	3	3	3
1	40	3	5	6	2	5	4	6	6	6	6	5	5	1	2	5	6	6	2	6	4	5	6	6	6	2	7	24	19	22	20	21	37	3	3	4	4	4	3	4	3	4	5	3	4	3	2	4	4
2	25	3	3	7	1	1	5	2	4	3	7	6	3	5	2	3	3	7	3	5	5	5	3	3	5	3	12	26	10	13	21	12	-7	2	2	4	1	4	1	4	2	2	3	4	5	1	5	2	2
1	21	3	6	7	5	6	4	7	5	6	7	4	4	4	7	3	6	6	2	3	4	5	6	5	7	2	13	27	23	20	16	22	2	3	3	3	3	4	1	2	1	2	2	2	5	5	4	5	2
1	56	3	1	1	4	2	5	1	4	4	1	1	4	7	4	1	1	1	1	2	2	4	4	1	4	1	13	7	10	10	12	9	-2	3	2	5	5	1	5	1	1	5	1	5	3	2	5	5	5
2	55	3	2	5	1	6	6	5	4	6	5	6	7	1	4	4	5	6	2	4	5	5	6	6	6	1	5	22	22	16	21	22	43	1	4	4	5	5	3	4	3	5	4	4	4	3	4	4	4
1	31	3	2	4	1	3	3	4	3	3	6	4	5	3	4	4	4	6	3	5	5	2	2	5	6	5	12	22	18	11	14	15	-14	1	2	4	5	2	4	5	5	4	4	4	4	2	3	2	3
2	32	4	5	5	2	5	6	7	6	6	6	5	6	2	5	5	6	5	3	5	4	5	4	6	5	2	9	21	24	20	21	21	32	1	3	2	4	3	2	4	2	4	4	3	4	3	2	4	3
1	26	4	5	2	2	6	4	6	5	5	5	4	5	2	2	2	2	2	2	5	5	5	2	5	5	2	8	14	18	14	18	18	34	1	4	4	4	4	4	4	4	4	4	4	4	2	2	4	4
2	26	3	1	6	2	6	2	2	2	2	6	2	2	2	2	5	2	6	2	2	2	2	2	4	6	2	8	24	10	10	8	12	-20	3	4	4	3	3	1	3	1	1	3	4	3	4	4	3	2
2	26	4	1	7	1	3	1	1	1	5	7	1	4	1	7	1	5	1	1	1	5	1	6	7	7	1	4	22	19	9	4	18	-4	4	1	5	5	3	2	5	3	4	1	4	4	5	2	5	3
1	20	3	1	5	1	4	1	1	1	5	7	1	1	1	4	1	4	2	1	1	3	1	1	5	3	1	4	17	11	4	4	16	3	4	1	5	5	1	5	1	1	3	3	5	4	3	5	5	5
2	22	3	1	6	7	4	7	1	1	4	6	4	5	1	3	1	7	1	1	7	4	1	1	7	5	6	15	18	16	4	19	19	2	5	3	5	5	2	1	1	5	1	5	5	3	5	5	5	4
2	22	3	2	5	6	5	2	3	2	3	6	1	3	4	4	5	3	5	2	2	4	2	3	5	5	2	14	21	15	12	7	15	-28	3	2	4	4	4	2	4	5	3	3	5	3	3	4	4	3
1	52	3	4	6	2	3	4	2	6	4	7	6	6	1	4	6	3	6	5	5	4	5	7	6	6	5	13	25	18	23	20	14	-2	3	1	5	5	3	5	3	2	3	3	5	4	3	5	5	5
2	55	3	6	7	1	2	4	6	7	6	7	7	6	1	5	7	6	7	5	6	4	7	7	6	7	2	9	28	23	27	24	18	23	3	1	5	5	2	3	2	5	3	4	5	3	2	5	5	5
1	50	3	4	5	6	6	4	7	5	6	6	4	7	1	1	5	6	6	2	6	6	6	6	6	6	1	10	23	21	20	20	24	35	4	4	5	4	3	4	3	4	3	3	4	3	1	5	4	4
1	53	2	2	2	1	5	1	1	1	3	1	4	4	3	1	2	4	1	2	3	4	3	1	5	1	4	10	5	11	6	11	16	25	4	2	4	4	4	2	4	2	3	4	5	4	3	4	4	3
1	28	4	4	3	1	4	2	2	2	3	7	3	3	1	3	5	2	2	4	3	4	2	3	6	7	6	12	19	14	14	10	13	-15	2	1	5	5	2	1	2	1	3	2	5	3	3	3	5	5
1	34	4	3	5	3	6	4	5	3	5	5	3	6	1	1	3	5	5	3	4	5	3	3	6	5	4	11	20	18	12	14	21	12	3	4	5	4	3	4	3	2	4	3	5	3	5	5	4	4
2	50	2	6	7	2	3	5	4	6	2	7	2	5	2	2	6	3	7	2	5	2	5	2	5	6	2	8	27	16	20	17	10	-10	2	1	2	1	1	1	1	1	1	1	4	1	1	5	1	2
1	45	3	2	4	4	6	5	5	2	6	5	3	5	2	5	3	5	5	2	6	5	5	3	6	6	3	11	20	21	10	19	22	20	4	4	5	4	2	2	4	4	2	4	4	4	4	5	4	4
1	20	3	1	7	2	5	1	1	1	1	7	2	2	2	4	2	4	5	2	1	2	2	1	5	5	2	8	24	12	5	6	12	-31	1	1	4	2	5	4	5	2	2	2	4	5	2	4	2	4
2	21	3	2	4	3	5	3	6	2	2	4	5	6	7	7	3	5	1	7	2	1	1	1	4	3	1	18	12	23	8	11	13	-32	3	4	5	5	1	5	3	5	2	2	1	5	3	5	5	2
1	21	3	4	5	6	6	1	3	1	5	6	4	3	1	5	3	5	5	1	5	5	3	2	5	5	1	9	21	16	10	13	21	14	3	2	2	4	4	3	5	3	4	4	3	5	2	3	5	4
1	44	2	3	5	1	1	1	2	2	2	6	2	2	3	2	3	2	4	2	5	2	2	2	5	3	3	9	18	11	10	10	7	-23	3	3	4	2	2	4	3	4	4	3	4	4	3	4	4	2
2	21	3	2	5	1	7	5	3	3	7	6	6	5	4	3	4	7	4	4	5	4	3	3	5	2	3	12	17	16	12	19	25	39	4	2	4	5	4	1	3	2	4	4	3	3	5	2	5	2
2	48	4	3	3	2	5	5	2	2	4	7	5	6	1	1	3	7	5	1	5	7	5	5	6	5	3	7	20	15	13	20	23	46	3	2	5	4	3	4	3	5	2	4	4	3	2	4	4	4
1	49	4	6	5	3	6	5	7	6	6	5	5	6	5	4	5	7	4	2	5	5	4	4	7	2	3	13	16	24	21	19	24	36	4	2	5	4	4	4	3	4	3	4	4	3	3	3	4	4
1	43	2	4	7	6	6	7	7	6	7	7	6	6	2	4	6	6	7	2	5	5	5	4	5	7	2	12	28	22	20	23	24	24	3	5	4	4	4	4	5	5	5	4	5	5	2	2	2	4
2	47	2	5	6	3	6	6	5	6	5	7	5	6	2	5	5	5	6	4	5	5	4	4	6	5	3	12	24	22	20	20	21	17	3	2	4	4	3	4	2	4	4	2	4	4	3	3	4	3
2	30	2	4	6	3	5	6	4	6	6	7	5	5	3	5	5	4	6	5	5	5	4	4	5	5	3	14	24	19	19	20	20	10	3	1	4	4	3	4	3	4	4	2	3	5	3	4	3	3
2	26	3	5	6	7	6	6	6	7	7	6	7	6	2	4	6	6	6	2	6	6	6	5	7	7	3	14	25	23	23	25	25	33	3	2	3	5	4	4	2	4	5	4	4	5	2	4	3	4
2	42	3	7	7	6	6	5	6	1	6	7	4	6	2	5	4	5	5	1	6	5	4	4	5	6	1	10	25	22	16	19	22	18	3	1	4	5	5	3	3	3	4	4	4	5	1	2	5	5
2	28	3	6	7	5	7	6	5	4	1	7	4	5	2	4	4	7	4	1	5	7	4	1	4	2	1	9	20	18	15	19	22	34	3	4	5	5	4	4	4	4	5	5	5	5	2	5	5	4
1	61	3	6	7	1	6	4	6	4	5	7	6	6	1	6	5	5	7	1	6	5	5	6	6	7	1	4	28	24	21	21	21	34	3	2	4	5	5	5	5	5	5	4	4	5	1	2	5	5
1	24	4	5	5	4	6	3	6	4	7	6	6	5	2	4	3	6	4	1	3	5	4	3	6	4	1	8	19	21	15	16	24	36	4	2	4	4	2	5	3	4	4	5	5	3	4	5	4	4
2	25	3	6	7	6	2	1	6	1	3	7	1	7	1	4	1	6	6	1	1	1	1	1	7	7	1	9	27	24	9	4	12	-52	1	1	5	1	4	4	3	5	3	3	5	4	3	5	3	4
1	43	3	3	3	5	4	5	1	4	5	5	6	4	2	1	5	5	5	2	5	4	5	1	6	5	4	13	18	12	13	21	18	22	4	4	4	3	4	5	4	4	4	4	4	4	4	3	3	4
1	25	4	4	5	6	6	4	4	4	5	6	6	7	1	2	4	5	6	1	6	5	5	4	6	5	1	9	22	19	16	21	21	31	4	1	3	5	3	2	2	5	4	3	5	1	1	5	5	5
1	47	4	3	4	2	4	6	6	6	6	6	6	6	2	2	2	6	6	2	6	2	2	2	6	6	5	11	22	20	13	20	18	10	3	2	5	3	4	3	4	3	4	3	4	4	3	4	3	4
1	50	2	4	1	3	1	3	3	1	3	4	2	2	4	2	2	1	3	4	2	1	3	1	3	4	1	12	12	10	8	10	6	-24	3	5	3	5	3	5	3	4	3	3	3	3	3	4	4	2
2	48	2	4	4	1	6	4	4	2	4	6	4	4	1	1	1	5	6	1	1	4	1	1	6	4	1	4	20	15	8	10	19	18	4	3	4	3	3	4	3	3	3	3	4	3	4	4	3	4
1	37	4	5	3	2	6	5	3	4	4	4	6	6	1	2	6	3	4	1	5	3	5	3	5	4	2	6	15	16	18	21	16	44	1	3	3	4	3	3	2	2	3	3	3	4	3	3	4	4
1	24	4	6	5	2	6	7	4	4	7	4	5	6	1	1	5	6	6	1	7	7	6	4	5	4	1	5	19	16	19	25	26	78	1	2	3	4	4	3	2	3	4	2	3	4	3	3	4	4
1	24	4	1	4	7	5	5	2	1	3	5	1	5	4	4	2	2	5	1	1	1	2	1	5	5	1	13	19	16	5	9	11	-37	1	4	4	4	4	5	1	4	4	3	3	5	1	5	4	4
2	27	4	5	4	3	6	4	4	5	3	6	4	5	1	4	4	5	6	3	3	6	4	5	6	6	3	10	22	19	19	15	20	16	1	4	5	4	4	4	3	3	2	2	1	5	3	4	3	4
1	42	4	4	3	5	4	4	3	5	4	4	5	4	3	4	5	6	4	5	5	3	4	5	6	4	3	16	15	17	19	18	17	11	3	2	3	4	4	4	3	4	3	4	4	4	3	2	3	4
2	28	4	3	3	3	4	4	3	4	4	4	3	4	4	4	4	4	3	5	4	3	5	4	5	4	3	15	14	16	15	16	15	3	3	3	4	4	5	4	2	5	4	3	4	4	2	2	5	4
1	44	3	5	6	2	5	6	6	6	5	5	6	6	4	5	7	5	5	4	5	6	6	5	6	6	5	15	22	23	23	23	21	20	4	3	3	3	3	3	4	4	5	5	5	3	3	3	4	4
2	20	2	5	5	3	4	3	4	2	5	6	3	3	4	5	7	5	5	4	5	6	6	5	6	6	5	16	22	18	19	17	20	3	2	2	3	2	2	2	3	3	3	2	4	3	4	5	2	5
1	25	3	5	5	5	6	6	7	6	6	6	6	6	2	5	6	6	5	4	6	6	7	6	5	5	4	15	21	23	23	25	24	35	3	4	5	4	4	5	2	4	4	4	2	4	3	3	4	4
2	26	4	1	1	1	7	7	7	1	7	1	7	7	1	1	7	7	1	1	7	7	7	1	1	1	1	4	4	16	10	28	28	114	5	3	1	3	1	5	1	4	1	1	3	1	1	3	4	1
1	54	2	5	2	2	5	4	4	5	3	5	5	5	3	5	5	4	6	5	5	4	4	6	6	6	4	14	19	20	21	18	16	5	4	2	4	3	3	5	4	3	4	5	4	4	3	4	4	4
2	61	4	7	1	1	7	7	7	5	7	5	7	7	1	1	7	7	7	1	7	7	7	7	7	7	1	4	20	22	26	28	28	92	5	1	1	1	1	1	1	1	1	5	5	1	1	5	5	1
1	60	4	7	1	1	6	7	6	7	7	7	7	7	3	5	7	7	7	1	7	7	7	6	7	7	2	7	22	25	27	28	27	74	4	1	4	4	2	5	1	5	1	4	5	1	1	5	5	5
1	20	3	1	6	1	3	1	1	1	1	6	4	1	4	1	1	1	4	1	2	1	1	1	1	5	1	7	21	4	4	8	6	-29	1	4	5	4	4	5	4	5	4	2	5	4	3	5	5	5
1	40	4	6	7	6	2	2	6	6	6	7	7	6	1	6	6	1	7	1	1	1	1	1	6	7	1	9	28	24	19	11	10	-36	5	1	5	1	1	1	1	2	1	1	5	1	3	5	3	2
1	35	4	7	6	7	1	6	6	6	5	7	7	6	1	5	5	6	6	6	5	4	5	6	5	6	6	20	25	22	24	23	16	-14	3	1	4	4	4	1	5	2	3	2	4	3	1	5	4	4
1	23	3	4	6	3	5	3	3	4	5	6	4	3	3	3	3	5	6	3	4	5	4	4	5	5	2	11	23	14	15	15	20	12	2	4	3	2	2	2	4	3	3	3	3	4	2	3	4	3
2	21	3	4	6	1	7	2	5	3	7	7	2	5	2	6	5	5	7	2	2	6	2	2	6	7	1	6	27	22	14	8	25	11	2	2	4	5	3	5	3	5	2	5	5	3	2	5	5	5
1	25	4	1	1	2	6	6	4	3	5	3	3	5	5	4	3	6	1	2	5	5	2	2	6	1	2	11	6	19	9	16	22	43	1	4	4	4	3	4	4	2	3	2	4	4	4	4	4	2
1	20	3	1	5	1	5	3	3	1	5	5	2	5	2	4	2	5	5	1	3	5	1	1	5	5	2	6	20	17	5	9	20	8	3	4	4	4	4	5	4	4	3	4	4	4	4	4	4	5
2	39	3	6	7	3	6	6	6	6	5	7	6	5	1	5	6	6	7	1	6	5	6	5	6	7	3	8	28	22	23	24	22	35	5	2	4	4	2	4	2	5	4	4	5	2	4	5	4	4
1	43	3	4	4	4	4	2	4	3	3	4	4	4	1	1	4	4	4	2	2	3	4	1	7	5	5	12	17	16	12	12	14	-8	2	3	4	3	3	3	4	3	3	4	3	3	4	2	3	3
2	43	2	4	4	4	4	4	2	4	2	2	3	4	4	3	4	2	4	2	4	4	4	4	4	4	3	13	14	13	16	15	12	2	2	2	3	4	3	3	4	3	3	3	4	3	2	3	4	4
2	46	2	3	5	1	4	5	2	2	5	6	4	3	5	5	6	5	7	1	1	4	2	4	6	6	2	9	24	16	15	12	18	2	1	1	4	2	4	5	5	5	4	1	5	2	1	4	3	1
1	45	3	6	2	2	7	7	7	6	6	5	7	7	2	2	6	7	1	3	6	3	5	6	7	4	6	13	12	23	24	25	23	57	4	2	5	4	4	4	5	4	4	3	5	3	3	5	4	5
2	50	3	1	5	5	5	1	6	3	5	6	2	5	1	1	3	5	5	1	4	5	5	1	7	2	1	8	18	19	8	12	20	13	5	2	5	5	2	2	2	1	2	2	5	3	1	5	5	4
1	48	3	6	6	6	3	6	6	3	3	6	5	5	4	4	4	3	6	5	5	3	3	4	5	5	5	20	23	20	17	19	12	-35	4	1	4	3	4	2	4	4	3	4	3	3	3	4	4	3
1	43	3	1	1	1	1	1	1	1	1	7	1	1	7	1	1	1	1	7	1	1	1	1	4	1	1	16	10	7	4	4	4	-51	1	1	1	2	1	1	1	1	1	1	5	1	1	5	3	3
2	45	4	1	4	1	1	4	1	4	1	7	2	2	2	1	1	1	1	1	1	1	1	1	4	1	1	5	13	8	7	8	4	-14	1	1	1	1	1	1	1	3	1	1	5	1	1	5	1	1
2	50	4	4	5	6	3	3	4	5	3	3	5	6	3	4	6	2	3	4	3	4	3	4	3	5	5	18	16	17	19	14	12	-20	3	2	5	4	3	2	3	4	3	3	2	4	3	3	4	3
1	45	4	4	5	4	3	3	5	4	3	3	5	3	3	4	3	3	4	3	5	3	5	4	5	3	5	15	15	17	15	18	12	-5	5	2	3	4	3	4	5	3	2	3	4	4	3	2	4	5
2	60	3	5	4	5	3	4	3	4	3	4	4	4	4	3	5	4	4	4	3	4	5	3	4	3	5	18	15	14	17	16	14	-7	4	2	5	3	4	2	4	3	3	3	4	5	2	4	3	5
1	58	3	4	5	5	4	4	4	4	3	6	4	3	4	3	3	4	6	2	3	2	2	3	4	6	2	13	23	14	14	13	13	-20	2	2	4	2	2	4	3	3	4	2	4	2	2	4	2	3
1	35	4	2	7	4	6	1	3	2	6	7	2	7	1	1	1	6	6	1	1	3	1	2	7	7	3	9	27	18	7	5	21	-19	2	1	3	4	4	4	3	2	2	3	4	2	1	5	3	4
1	31	4	5	2	6	5	6	5	5	7	2	6	6	6	6	5	6	1	4	6	5	5	5	6	2	5	21	7	23	20	23	23	35	3	2	5	4	4	3	4	4	4	3	5	4	1	4	4	4
1	30	4	4	5	4	6	5	4	5	6	3	6	7	5	5	5	5	4	4	5	4	4	5	6	2	5	18	14	22	19	20	21	18	2	2	4	4	4	4	4	3	3	3	4	4	1	5	4	3
2	35	4	7	7	2	7	4	3	4	6	7	5	3	4	5	7	4	7	2	4	3	4	5	5	6	2	10	27	16	23	17	20	17	4	3	4	5	1	4	1	3	2	3	5	1	3	5	5	4
1	20	3	5	3	3	5	5	4	3	5	5	4	5	2	5	3	5	3	3	7	7	4	3	6	5	3	11	16	20	14	20	22	35	5	3	4	5	3	2	3	5	5	5	5	5	3	5	5	5
2	22	3	3	3	2	4	2	2	2	4	5	2	3	2	3	2	4	2	1	1	1	1	1	2	3	1	6	13	10	8	6	13	5	4	1	5	2	4	4	4	3	5	5	5	5	1	5	3	5
2	31	4	3	5	2	2	4	3	5	2	5	2	3	1	5	3	3	5	1	3	1	3	3	4	5	1	5	20	15	14	12	8	-8	3	2	3	3	3	3	4	3	2	4	4	2	1	4	3	3
1	24	3	4	3	3	4	4	3	4	4	4	3	4	3	4	3	4	4	2	5	4	4	4	3	4	3	11	15	14	15	16	16	18	4	2	4	4	3	3	3	4	4	4	4	4	3	4	4	4
2	21	3	4	5	5	6	5	5	4	4	5	4	4	4	5	4	4	3	4	5	4	4	3	5	3	4	17	16	19	15	18	18	3	5	4	5	5	2	2	5	5	2	5	2	2	1	2	5	5
1	20	3	1	5	2	6	2	5	2	5	7	1	5	2	4	3	3	6	1	1	1	1	1	3	5	1	6	23	17	7	5	15	-19	2	1	3	4	4	5	5	4	4	4	4	2	3	4	4	4
1	26	4	1	4	4	5	1	1	1	4	6	1	4	1	4	4	5	4	1	2	3	1	2	5	4	3	9	18	14	8	5	17	-8	3	2	4	4	4	3	5	3	4	4	4	4	3	3	4	4
1	20	3	2	5	2	6	2	5	2	5	7	1	5	2	4	2	2	5	1	1	1	1	1	4	5	1	6	22	18	7	5	14	-21	2	2	5	4	4	5	3	4	1	5	3	3	1	5	5	5
1	22	3	6	4	6	6	6	4	4	6	6	5	6	3	6	4	6	4	4	7	7	5	4	7	6	4	17	20	23	18	23	25	25	5	2	4	5	4	3	4	5	5	5	5	5	2	5	5	5
2	30	4	5	5	3	5	3	3	3	5	6	3	4	3	4	3	5	3	2	2	2	2	2	2	4	2	10	18	13	13	10	17	5	5	1	5	3	4	5	5	4	5	5	5	5	1	5	4	5
2	40	4	5	6	4	3	5	4	6	3	6	3	4	2	6	5	5	6	2	6	7	7	4	5	6	2	10	24	19	20	21	18	19	4	1	4	4	4	4	5	4	3	5	5	3	2	5	4	4
1	24	3	4	3	3	4	4	3	4	4	4	3	4	3	4	3	4	4	2	5	4	4	4	3	4	3	11	15	14	15	16	16	18	4	2	4	4	3	3	3	4	4	4	4	4	3	4	4	4
1	45	3	5	6	2	5	6	7	5	6	5	6	7	1	5	5	5	5	3	3	5	5	6	7	6	2	8	22	26	21	20	21	30	4	3	5	5	4	5	5	4	3	4	5	5	5	4	5	4
2	49	2	7	7	6	1	6	4	7	6	4	6	6	2	3	7	6	4	4	6	6	5	6	6	4	5	17	19	19	27	23	19	22	5	4	4	5	1	1	1	5	5	5	3	5	5	2	5	1
1	42	4	4	4	3	5	5	4	6	6	5	6	5	1	4	6	5	4	2	5	6	6	6	6	4	3	9	17	19	22	22	22	52	4	3	4	5	4	2	4	4	3	2	4	2	4	4	4	4
2	44	3	2	4	2	5	1	4	3	6	6	5	4	1	4	3	6	7	3	5	6	4	4	7	6	2	8	23	19	12	15	23	22	4	3	4	3	5	2	4	4	5	4	4	3	1	4	4	4
1	27	4	3	2	5	6	4	7	3	1	4	2	4	2	7	3	5	3	4	5	4	5	2	6	1	7	18	10	24	11	16	16	-7	5	4	4	5	2	3	4	2	1	4	2	4	4	5	1	1
1	26	4	7	5	1	7	7	7	7	7	7	7	7	4	5	7	7	6	4	7	7	7	7	7	6	1	10	24	26	28	28	28	64	5	3	5	5	5	5	5	5	5	5	5	4	3	5	5	5
2	38	4	1	3	5	7	5	4	2	5	1	3	4	2	4	2	4	2	6	4	4	6	5	5	5	5	18	11	17	10	18	20	13	1	3	3	3	1	2	2	2	5	5	5	5	5	5	4	1
2	50	3	3	3	4	6	6	6	6	3	3	3	3	6	3	5	3	3	3	5	6	3	4	4	4	4	17	13	16	18	17	18	13	2	4	2	2	2	3	3	3	4	4	2	3	1	4	4	5
2	30	4	5	5	5	5	5	3	5	5	5	5	5	3	2	5	5	5	5	5	5	5	5	5	5	5	18	20	15	20	20	20	11	3	2	4	4	4	4	4	5	4	5	5	5	1	5	5	5
1	27	3	1	3	1	3	1	1	1	1	6	1	1	3	2	1	1	7	3	1	1	1	1	7	7	4	11	23	11	4	4	6	-60	5	1	5	5	2	5	2	5	5	5	5	2	1	5	5	5
1	42	4	7	7	5	7	7	7	7	7	7	7	7	1	7	7	7	7	1	7	7	7	7	7	7	6	13	28	28	28	28	28	45	5	3	5	5	3	5	3	5	5	5	5	3	5	5	5	5
1	56	2	1	1	5	7	6	6	4	7	4	4	4	3	1	4	4	3	1	7	7	5	5	7	4	1	10	12	18	14	22	25	61	4	3	4	3	4	3	5	5	3	4	4	4	4	1	5	5
1	22	4	4	3	5	4	4	4	4	3	5	3	4	5	3	5	5	4	4	3	4	5	3	4	3	5	19	15	15	16	15	16	-8	1	2	4	3	3	5	5	2	5	4	3	2	4	3	5	4
1	27	4	4	4	5	4	3	3	5	5	5	6	2	3	5	4	3	4	5	4	3	4	4	6	5	4	17	18	16	17	17	15	-7	3	3	3	4	4	5	5	2	4	3	4	3	4	3	4	5
1	52	4	5	5	4	3	5	3	5	5	5	6	5	5	2	4	4	4	4	4	4	4	3	5	4	3	16	18	15	17	19	16	4	4	3	3	3	3	3	5	4	3	4	3	3	3	3	4	5
1	31	4	4	4	3	5	5	4	4	5	5	5	6	4	4	3	3	4	3	5	5	5	4	5	5	3	13	18	19	15	20	18	15	2	3	3	4	3	4	4	3	3	2	4	2	3	3	5	4
1	45	4	4	4	5	5	5	4	4	4	6	4	5	4	4	4	4	5	5	4	3	4	4	5	4	5	19	19	18	16	17	16	-15	2	3	4	4	4	3	4	3	4	4	4	3	4	4	4	4
1	53	3	4	4	6	4	4	4	4	4	6	5	2	4	4	4	4	3	4	4	4	4	4	5	5	4	18	18	15	16	17	16	-7	4	2	4	4	3	3	4	3	4	4	3	4	3	4	4	4
2	59	2	4	6	3	4	6	4	5	5	6	6	5	4	3	5	5	5	3	5	4	4	4	5	5	3	13	22	17	18	21	18	14	4	3	4	4	4	4	4	4	3	4	4	3	3	4	4	4
1	58	3	4	4	5	5	5	5	5	5	5	5	7	5	5	4	4	3	4	4	4	4	5	6	4	4	18	16	23	18	18	18	-1	1	2	4	4	4	3	3	2	3	2	3	2	2	4	4	4
1	24	4	4	1	1	4	4	6	6	7	2	5	6	3	4	4	6	1	3	5	5	6	3	7	1	4	11	5	23	17	20	22	57	4	2	5	3	5	4	5	3	4	3	3	3	2	4	3	4
2	26	3	1	1	2	6	3	2	2	4	2	4	3	1	1	2	4	6	2	5	5	4	3	6	4	2	7	13	12	8	16	19	38	4	4	2	3	4	1	5	2	2	2	4	3	4	2	3	2
1	25	4	3	2	4	7	5	4	4	5	6	4	5	4	4	5	5	2	2	5	5	5	4	5	2	4	14	12	18	16	19	22	36	5	2	4	5	5	5	5	5	5	5	5	5	5	4	5	5
1	35	3	2	6	4	4	4	5	2	3	6	5	5	4	4	3	5	6	4	5	5	4	3	5	6	3	15	24	19	10	18	17	-15	3	2	4	3	4	3	4	3	3	3	4	3	1	4	3	3
2	38	4	1	3	2	5	4	3	3	5	4	2	4	1	1	4	5	5	1	5	5	4	4	5	4	1	5	16	13	12	15	20	42	4	2	5	4	4	4	4	4	4	3	3	4	4	2	4	4
1	39	4	1	7	7	7	4	1	1	7	7	1	2	1	1	2	6	7	1	7	4	1	1	3	5	7	16	26	7	5	13	24	-4	5	5	5	5	2	3	1	5	5	3	5	1	5	5	5	3
1	43	4	3	5	2	7	3	1	2	2	6	1	3	1	1	2	4	6	1	1	2	1	6	7	7	1	5	24	12	13	6	15	-5	2	1	5	5	5	3	5	5	4	3	5	5	4	4	5	4
2	50	2	6	7	1	7	6	6	6	5	7	7	7	1	1	6	6	7	1	6	6	6	5	7	7	1	4	28	21	23	25	24	56	5	1	5	5	5	1	5	5	4	5	5	5	4	4	5	4
2	43	2	6	5	2	6	4	6	6	7	6	7	7	3	4	3	7	5	1	4	3	3	5	7	5	2	8	21	24	20	18	23	35	4	4	4	5	4	4	4	3	4	2	5	3	4	3	4	4
1	42	3	6	6	7	5	2	2	2	2	6	4	3	4	3	3	3	4	3	5	4	3	4	6	6	4	18	22	14	15	14	14	-27	2	2	4	1	3	2	2	2	2	2	4	4	3	4	2	4
2	44	2	5	6	7	4	4	4	1	1	7	1	4	1	4	6	1	7	1	4	1	7	1	7	7	1	10	27	19	13	16	7	-37	2	1	5	1	4	3	3	1	3	1	5	1	1	5	1	5
1	43	3	5	5	4	6	6	6	6	6	6	6	7	2	2	6	6	5	2	6	6	6	6	7	5	1	9	21	22	23	24	24	52	4	3	4	3	5	4	5	3	4	3	5	4	3	5	3	4
1	43	4	5	6	6	7	5	6	5	6	7	7	6	6	5	6	4	6	2	6	7	5	3	7	5	2	16	24	24	19	23	24	17	5	4	5	5	5	2	2	5	5	5	5	2	4	5	5	5
1	30	3	5	1	3	7	7	7	7	7	4	4	6	3	5	5	6	4	1	6	6	4	4	6	4	1	8	13	24	21	21	26	67	3	2	5	5	4	2	4	5	3	4	5	5	4	4	4	2
2	26	3	6	6	4	5	6	5	4	4	7	5	5	2	6	6	6	7	2	6	5	5	6	5	6	2	10	26	21	22	22	20	23	4	1	3	4	4	3	4	4	3	4	5	4	2	5	4	3
2	27	3	6	6	5	6	7	6	5	6	6	6	6	2	5	6	6	6	1	6	6	6	6	6	6	2	10	24	23	23	25	24	44	4	2	4	5	4	4	4	5	4	5	5	5	2	2	5	4
2	21	3	6	7	5	7	3	5	5	4	7	2	7	1	7	1	6	5	2	2	5	2	4	6	5	4	12	24	25	16	9	22	-9	3	1	5	5	2	1	3	5	4	5	4	3	4	3	5	1
2	46	2	3	7	4	2	7	2	4	1	7	7	6	5	1	3	5	7	4	2	3	4	4	6	7	3	16	28	15	14	20	11	-32	5	2	4	4	2	3	4	5	3	5	5	1	3	4	5	4
2	25	3	7	5	5	6	6	7	7	7	7	7	1	7	7	5	7	5	2	6	7	7	5	6	7	2	16	24	21	24	26	27	40	4	2	5	5	5	5	5	5	4	4	5	5	2	5	5	5
1	44	2	6	6	7	7	4	1	4	1	7	1	7	2	6	1	6	5	1	1	1	1	1	2	6	2	12	24	16	12	7	15	-29	3	1	5	4	5	4	5	4	2	3	5	5	3	5	3	3
2	26	3	6	7	4	5	4	3	5	5	7	5	4	2	5	6	5	7	2	5	4	4	4	4	6	3	11	27	16	21	18	19	11	4	3	5	5	4	3	3	4	5	3	4	4	4	5	5	5
1	25	4	5	4	3	6	5	4	5	7	5	6	5	2	5	5	7	4	3	5	6	5	6	6	5	3	11	18	20	21	21	26	52	4	2	5	5	5	4	3	4	4	4	4	4	4	4	5	4
1	55	4	3	2	1	6	6	6	6	6	2	6	6	4	4	4	5	2	2	6	6	6	2	6	2	4	11	8	22	15	24	23	61	4	3	5	5	4	3	4	5	4	4	5	3	4	5	5	4
1	36	4	6	2	1	5	6	4	4	5	2	6	5	1	4	5	5	2	1	6	4	3	2	6	2	1	4	8	19	17	21	19	69	2	2	4	1	4	4	4	4	2	2	5	4	4	5	3	5
2	36	4	6	6	4	5	7	2	5	2	6	5	5	1	1	5	2	6	1	6	5	5	1	6	4	1	7	22	14	17	23	14	26	4	4	4	4	1	4	1	5	1	1	4	3	5	3	4	5
2	25	4	4	5	5	3	2	4	1	2	7	2	3	2	2	1	2	4	1	1	5	1	1	5	4	2	10	20	14	7	6	12	-29	5	2	4	4	5	4	5	4	5	4	5	3	5	5	4	4
1	20	3	2	7	2	3	2	2	2	3	7	2	3	4	3	2	2	6	1	1	2	1	1	2	6	1	8	26	10	7	6	10	-37	4	1	4	4	4	3	5	4	4	4	4	5	3	3	4	4
1	26	4	1	6	5	6	1	1	1	4	7	5	6	1	7	5	5	6	1	4	4	3	5	5	6	1	8	25	19	12	13	19	2	3	2	5	5	4	4	2	4	4	4	4	4	1	4	4	4
2	25	4	2	5	7	7	6	7	5	7	7	7	7	1	7	7	7	4	1	7	6	6	7	7	7	6	15	23	28	21	26	27	35	2	2	5	5	2	4	4	5	5	5	1	4	4	2	5	4
2	23	3	5	7	6	6	4	3	4	4	7	2	2	2	4	4	5	3	1	3	3	3	4	5	6	2	11	23	14	17	12	18	2	4	3	4	4	4	2	4	5	4	3	4	3	4	3	4	2
2	25	3	7	5	2	5	5	6	6	6	4	7	6	2	6	6	7	6	3	6	6	6	7	7	4	2	9	19	25	26	24	24	56	4	4	5	5	5	4	5	5	4	5	5	5	4	5	5	5
1	48	3	5	3	4	5	5	5	5	6	4	4	4	2	2	5	6	4	3	4	5	5	5	6	5	3	12	16	17	20	18	22	37	4	3	4	5	4	3	2	4	2	3	4	3	4	4	5	3
2	48	2	6	7	6	6	6	7	7	7	7	7	6	2	7	7	7	7	2	7	7	7	7	7	7	2	12	28	27	27	27	27	43	4	2	5	1	3	5	3	4	5	4	5	5	3	5	4	5
1	41	2	5	1	4	6	5	7	6	4	3	3	6	5	6	5	5	4	6	5	6	5	4	5	5	2	17	13	24	20	18	21	18	2	1	5	3	4	4	1	5	4	3	5	1	3	5	5	3
2	26	3	1	5	6	7	6	6	6	7	7	7	7	1	6	6	6	6	1	7	7	7	6	6	6	5	13	24	25	19	27	27	42	4	4	5	5	5	4	5	5	4	5	5	5	5	5	5	4
2	26	2	2	4	6	6	5	6	6	6	4	4	5	4	4	4	5	4	4	4	5	5	4	5	4	4	18	16	20	16	18	22	12	5	5	5	3	1	1	3	5	5	4	4	4	5	2	5	5
2	38	2	7	7	6	7	1	7	7	7	7	1	7	1	5	7	7	4	2	5	7	6	2	7	4	2	11	22	26	23	13	28	30	4	1	4	4	2	2	4	4	4	4	5	3	4	4	4	4
2	43	4	4	4	1	6	3	3	5	6	5	5	6	1	2	5	6	6	1	1	6	5	1	6	5	1	4	20	17	15	14	24	46	4	2	5	4	4	4	5	2	2	4	2	4	2	4	4	4
1	44	4	4	4	2	5	5	5	4	6	5	3	6	3	4	3	4	5	4	5	4	4	3	5	5	3	12	19	20	14	17	19	11	2	1	2	4	1	4	1	1	2	1	4	1	4	2	2	4
2	22	3	5	5	5	7	4	3	5	6	6	5	5	1	3	5	5	6	2	2	5	5	4	5	6	2	10	23	16	19	16	23	28	3	2	4	3	1	5	1	2	5	2	3	2	2	3	3	4
2	38	4	6	6	2	6	6	6	5	6	6	5	6	1	6	6	6	6	1	6	5	6	6	6	6	2	6	24	24	23	23	23	48	3	2	3	4	4	4	5	2	2	3	2	3	2	4	4	4
2	24	4	7	6	2	7	5	5	6	7	6	6	6	2	6	7	7	7	2	5	6	6	6	7	7	2	8	26	24	26	22	27	51	5	2	5	3	5	5	5	4	5	5	4	5	4	4	4	4
1	47	3	4	5	4	5	4	3	3	5	6	6	6	4	6	4	6	4	3	6	4	4	2	6	6	6	17	21	21	13	20	20	-1	4	2	2	4	4	2	4	4	2	4	4	2	2	4	3	2
2	24	4	5	5	1	6	1	2	6	6	7	5	6	1	7	7	5	5	1	1	4	5	4	6	6	1	4	23	21	22	12	21	30	2	1	5	2	2	5	5	5	1	5	5	4	1	5	1	5
2	24	4	7	7	1	7	1	4	6	6	6	6	7	1	1	3	3	6	1	1	4	3	2	7	7	1	4	26	19	18	11	20	17	4	3	5	1	4	5	3	5	4	4	5	4	4	4	3	4
1	53	3	6	2	4	2	4	6	6	6	6	4	6	4	2	3	5	5	4	3	6	5	4	6	4	3	15	17	20	19	16	19	9	4	3	4	4	4	2	4	4	3	3	4	3	4	4	4	3
1	41	2	1	7	1	4	7	1	1	1	7	1	7	5	7	7	7	7	4	4	5	1	4	7	7	1	11	28	22	13	13	17	-21	4	1	5	4	2	4	4	2	4	5	2	2	2	4	5	5
2	46	2	1	6	4	5	3	7	3	6	7	1	6	1	2	6	7	4	2	7	5	5	4	7	3	5	12	20	22	14	16	23	17	4	2	5	4	5	4	3	2	4	3	1	3	4	2	4	5
1	34	4	4	3	6	6	5	6	5	6	5	6	6	1	5	6	5	3	1	5	6	4	4	6	3	2	10	14	23	19	20	23	47	4	1	3	4	4	1	4	4	3	3	4	4	4	4	5	3
2	20	3	1	1	1	1	1	1	1	1	4	2	1	5	2	1	3	1	1	1	1	1	1	1	2	1	8	8	5	4	5	6	-13	1	1	2	1	2	3	2	1	1	1	2	3	1	2	1	3
1	20	3	4	5	2	5	2	2	3	5	7	4	3	1	2	2	5	2	1	4	4	3	4	6	2	5	9	16	13	13	13	19	24	4	2	5	5	3	4	4	5	3	3	4	3	2	5	3	4
1	20	3	2	2	2	2	1	1	1	2	7	1	3	5	2	2	3	2	2	2	4	1	1	4	4	2	11	15	10	6	5	11	-24	3	2	4	4	4	3	4	4	4	3	3	4	2	4	3	4
2	47	2	4	6	7	7	5	3	3	6	7	4	7	1	1	1	6	7	1	3	6	2	3	7	7	1	10	27	18	11	14	25	12	5	2	5	3	4	5	5	1	1	1	5	3	1	5	1	5
2	28	3	1	3	5	3	7	2	2	6	3	7	5	1	1	6	6	3	1	7	5	7	3	6	3	2	9	12	14	12	28	20	63	4	3	3	5	5	3	5	4	3	3	1	5	4	1	5	3
1	29	4	3	4	5	3	1	1	1	1	5	1	4	5	1	1	4	5	4	3	4	1	1	4	5	5	19	19	10	6	6	12	-51	1	1	2	2	3	2	2	2	2	2	5	3	1	2	2	2
1	30	4	5	7	1	7	7	5	7	7	7	7	7	2	7	7	7	5	1	7	7	7	4	7	6	1	5	25	26	23	28	28	72	5	1	5	4	1	4	3	5	4	5	5	3	3	5	4	5
2	27	4	7	4	2	6	7	6	7	7	6	7	6	1	4	7	7	4	3	7	7	7	7	7	4	3	9	18	23	28	28	27	79	4	4	4	4	4	2	4	3	2	3	4	4	2	4	4	4
1	33	4	5	6	1	5	1	5	1	3	7	1	5	1	1	5	4	6	1	3	3	3	2	6	6	1	4	25	17	13	8	15	-5	4	5	4	3	4	2	4	3	2	3	5	4	4	5	4	2
2	28	3	1	5	1	2	1	1	2	2	5	1	1	1	1	1	2	5	2	2	2	1	3	3	5	2	6	20	6	7	5	8	-23	5	4	4	3	1	5	1	1	2	1	5	1	1	5	3	4
2	38	4	7	7	2	2	7	7	7	7	7	7	7	1	7	7	7	7	1	7	7	7	7	7	7	1	5	28	28	28	28	23	54	5	5	5	1	4	5	4	4	4	4	4	5	4	5	4	5
1	21	3	7	5	1	6	4	5	7	7	5	6	7	1	7	6	5	5	1	6	6	6	7	6	7	2	5	22	25	27	22	24	59	5	4	3	2	4	5	4	2	5	2	3	4	1	5	3	3
2	19	3	1	7	4	3	2	2	2	5	7	3	2	1	1	3	3	7	1	1	3	2	5	3	7	1	7	28	8	11	8	14	-16	2	2	2	5	1	2	1	2	1	1	4	1	1	3	1	4
1	40	3	6	6	6	6	5	6	4	6	7	7	4	3	3	4	6	6	3	6	6	4	1	7	4	5	17	23	20	15	22	24	14	4	3	5	5	5	5	5	5	5	5	3	1	5	5	5	5
2	41	4	6	7	1	5	1	1	4	5	7	1	1	1	4	6	5	7	1	1	5	6	5	2	7	1	4	28	8	21	9	20	23	4	2	5	5	1	5	1	2	4	1	5	1	2	5	4	5
1	21	3	1	6	1	2	1	6	2	7	7	2	6	1	4	2	5	3	1	3	5	2	1	6	5	2	5	21	22	6	8	19	0	2	3	3	5	4	4	3	4	3	4	5	3	3	4	5	3
2	23	3	1	5	1	4	2	2	1	2	7	1	3	5	4	2	5	6	6	3	1	1	1	3	5	1	13	23	12	5	7	12	-42	1	1	4	3	3	2	4	5	2	3	4	4	3	4	5	2
1	25	4	1	6	1	6	7	7	1	6	7	7	7	2	3	2	6	7	1	7	6	2	1	7	3	1	5	23	24	5	23	24	38	3	4	5	5	5	4	4	5	2	3	5	4	5	5	5	4
1	23	3	5	6	7	7	5	2	4	6	7	4	6	2	5	4	6	7	1	7	5	4	4	7	5	1	11	25	20	17	20	24	26	4	4	4	4	5	5	4	3	4	4	4	4	2	3	4	4
2	25	3	4	5	7	6	3	4	4	5	4	5	5	7	4	4	4	3	1	5	5	4	3	5	3	1	16	15	18	15	17	20	13	4	3	1	1	4	4	4	3	1	3	4	4	2	4	2	4
1	21	3	1	5	2	4	2	2	1	2	5	1	2	4	4	2	4	4	2	2	2	2	2	5	5	2	10	19	13	6	7	12	-25	2	3	5	3	4	4	4	4	4	4	4	4	3	4	4	4
1	55	4	1	2	3	4	5	6	4	5	4	7	6	1	2	5	3	4	4	7	4	7	4	7	4	5	13	14	21	14	26	16	26	5	1	5	5	5	4	4	2	2	2	5	2	4	5	5	5
2	36	3	1	3	1	6	4	4	4	4	4	5	6	1	1	4	4	5	1	4	4	4	4	6	4	1	4	16	17	13	17	18	40	4	1	5	5	5	4	4	1	4	4	5	2	4	4	5	4
2	24	3	5	5	3	6	5	5	5	5	5	5	5	3	4	5	5	5	5	5	5	5	3	6	5	5	16	20	20	18	20	21	13	5	4	5	5	4	5	3	4	5	4	3	3	4	3	5	5
1	27	4	1	3	5	7	5	4	2	5	1	3	4	2	4	2	4	2	6	4	4	6	5	5	5	5	18	11	17	10	18	20	13	1	3	3	3	1	2	2	2	5	5	5	5	5	5	4	1
1	26	4	7	5	1	7	7	7	7	7	7	7	7	4	5	7	7	6	4	7	7	7	7	7	6	1	10	24	26	28	28	28	64	5	3	5	5	5	5	5	5	5	5	5	4	3	5	5	5
2	38	4	3	2	5	6	4	7	3	1	4	2	4	2	7	3	5	3	4	5	4	5	2	6	1	7	18	10	24	11	16	16	-7	5	4	4	5	2	3	4	2	1	4	2	4	4	5	1	1
[truncated: 33 more columns]

## Sheet: The meaning of abbreviations
Abbreviations	meaning
WEIMS	Work Extrinsic and Intrinsic Motivation Scale
AMO	Amotivation
ER	External regulation
INTRO	Introjection
IDEN	Identification
INTEG	Integration
IM	Intrinsic motivation
WE	Work ethic (MWEP and WMO)
WMO	Work as moral obligation
HW	Hard work
CW	Centrality of work
WT	Wasted time
Anti-L	Anti-leisure
DG	Delay of gratification
SR	Self-reliance
ME	Morality/Ethics
MWEP	Multidimensional work ethic profile
sex	1	man
	2	woman
education	2	vocational education
	3	secondary education
	4	higher education
